# Supplementary material for: Neurosurgical Care during the COVID-19 Pandemic in Central Germany: A Retrospective Single Center Study of the Second Wave
Source: Int J Environ Res Public Health. 2021 Nov 16;18(22):12034. doi: 10.3390/ijerph182212034 (PMC8618904; doi:10.3390/ijerph182212034)
Supplement: Supplementary file 1 [file ijerph-18-12034-s001.zip]

Archive with 1 entries (1 files):
- ijerph-1439945-supplementary.pdf
